# Supplementary material for: Design, Synthesis, Biological Evaluation and Molecular Docking Studies of New N-Heterocyclic Compounds as Aromatase Inhibitors
Source: Pharmaceuticals (Basel). 2026 Jan 27;19(2):224. doi: 10.3390/ph19020224 (PMC12943600; doi:10.3390/ph19020224)
Supplement: Supplementary file 1 [file pharmaceuticals-19-00224-s001.zip]

Archive with 1 entries (1 files):
- pharmaceuticals-4038782-supplementary.pdf
